# Supplementary material for: Relationship Between Systemic Inflammatory Markers and Histopathological Parameters in Endometrial Adenocarcinoma
Source: J Clin Med. 2026 May 16;15(10):3840. doi: 10.3390/jcm15103840 (PMC13207272; doi:10.3390/jcm15103840)
Supplement: Supplementary file 1 [file jcm-15-03840-s001.zip]

Archive with 1 entries (1 files):
- jcm-4265525-supplementary.pdf
